# Supplementary material for: Fairer AI in ophthalmology via implicit fairness learning for mitigating sexism and ageism
Source: Nat Commun. 2024 Jun 4;15:4750. doi: 10.1038/s41467-024-48972-0 (PMC11150422; doi:10.1038/s41467-024-48972-0)
Supplement: Supplementary file 5 — Supplementary Data 1 [file 41467_2024_48972_MOESM5_ESM.xlsx]

## Sheet: A-Disease abbreviation list
Supplementary Data 1A. Complete list of abbreviations for retinal diseases involved. A total of 41 diseases are included in the ultra-widefield and narrow-angle datasets.
ID	Abbreviation	Full name
1	AMD	Age-Related Macular Degeneration
2	CHRP	Congenital Hypertrophy of the Retinal Pigmented Epithelium
3	HM	High Myopia
4	PPA	Peripapillary Atrophy
5	BRAO	Branch Retinal Artery Occlusion
6	BRVO	Branch Retinal Vein Occlusion
7	ARN	Acute Retinal Necrosis
8	CMV	Cytomegalovirus Retinitis
9	MFC	Multifocal Choroiditis and Panuveitis
10	TB	Tuberculosis
11	VKH	Vogt-Koyanagi-Harada Syndrome
12	PM	Pathologicalal Myopia
13	NV	Neovascularization
14	RD	Retinal Detachment
15	CRAO	Central Retinal Artery Occlusion
16	CRVO	Central Retinal Vein Occlusion
17	CSC	Central Serous Chorioretinopathy
18	DR	Diabetic Retinopathy
19	FEVR	Familial Exudative Vitreoretinopathy
20	MOCD	Melanocytoma of the optic disk
21	RB	Retinoblastoma
22	UM	Uveal Melanoma
23	VHL	Von Hippel-Lindau Disease
24	VPTR	Vasoproliferative Tumors of the Retina
25	IRDs	Inherited Retinal Diseases
26	BCD	Best's Disease
27	RP	Retinitis Pigmentosa
28	STGD	Stargardt Disease
29	PCV	Polypoidal Choroidal Vasculopathy
30	CNV	Choroidal Neovascularization
31	EALES	Eales Disease
32	FBRV	Frosted Branch Retinal Vasculitis
33	IRVAN	Idiopathic Retinal Vasculitis, Aneurysms, and Neuroretinitis
34	AH	Asteroid Hyalosis
35	ERM	Epiretinal Membrane
36	MH	Macular Hole
37	IOL	Intraocular Lens
38	TRD	Tractional Retinal Detachment
39	VD	Vitreous Disease
40	PDR	Proliferative Diabetic Retinopathy
41	PS	Posterior staphyloma

## Sheet: B-#Images per disease (sex)
Supplementary Data 1B. Demonstration of the number of images per disease, categorized based on the sex attribute within each of the disease categories. The AP and ΔD of FairerOPTH and baseline models are also shown simultaneously.
ID	Disease	Sex	Number	FairerOPTH		Baseline
				AP	ΔD	Base AP	Base ΔD
1	AH	female	16	100	3.2	99.3	0.08
		male	30	96.8		99.2
2	Aneurysms	female	23	87.8	66.5	79.9	60.5
		male	11	44		42.8
3	BRVO	female	16	98.8	1.2	94.1	6.1
		male	11	100		100
4	Cataract	female	226	86.8	3.4	80.4	0.3
		male	148	89.8		80.1
5	Chorioretinitis	female	8	97	3	73.3	16.7
		male	3	100		86.7
6	Choroidal diseases	female	52	86.9	5.4	77.7	0.7
		male	53	82.4		77.2
7	Coats	female	6	86.9	11	86.5	9.3
		male	39	97		94.9
8	CRVO	female	6	88.2	11.8	78	23.1
		male	19	99.2		98.3
9	ERM	female	64	93.6	5.5	93.7	6.3
		male	46	88.6		88
10	FEVR	female	8	100	1.9	75.4	22.4
		male	10	98.1		94.4
11	Fibrosis	female	92	67.2	11.5	56.7	12.2
		male	102	75.4		64
12	Floaters	female	221	93.2	0.02	90.6	2.4
		male	139	93.2		92.8
13	Fundus neoplasm	female	45	92.2	4.2	87.9	5.1
		male	60	96.2		92.4
14	HM	female	125	79.9	11.5	82.6	10.3
		male	75	89.6		74.5
15	Isolated drusen	female	160	93.3	10.1	89.6	11.1
		male	78	84.3		80.1
16	Isolated vessel tortuosity	female	112	75.3	8.8	65.8	14.8
		male	111	82.2		76.3
17	Laser spots	female	141	97	2.9	94.3	1.9
		male	156	94.3		92.5
18	Lens dislocation	female	4	100	0	100	6.1
		male	7	100		94
19	Maculopathy	female	66	92.2	7	88.4	8.3
		male	81	98.9		96.1
20	MH	female	31	96.4	8.8	95.5	27.2
		male	17	88.3		72.6
21	Myelinated nerve fiber	female	9	100	0	98.9	35.8
		male	4	100		68.9
22	Normal	female	304	96.2	0.6	95	1.8
		male	208	96.8		96.8
23	Optic abnormalities	female	66	70.7	0.4	62	13.9
		male	98	70.4		71.2
24	PDR	female	122	97.9	0.9	97.7	0.6
		male	186	97		97.1
25	Peripheral retinal degeneration	female	457	93.9	7.6	94.3	9.3
		male	265	87.1		85.9
26	PM	female	155	96.4	1.3	97.3	3
		male	80	97.7		94.4
27	RD	female	61	93.9	1.7	89.8	1.8
		male	118	92.3		88.3
28	Retinal breaks	female	27	96.4	7.6	94.7	18.5
		male	43	89.3		78.7
29	Retinal white dots	female	8	100	none	92.1	none
		male	0	none		none
30	RP	female	24	100	0	99.8	0.2
		male	19	100		100
31	Silicone oil	female	24	100	0.06	100	1.4
		male	41	99.9		98.6
32	Surgery-air	female	16	99.6	0.4	100	0
		male	14	100		100
33	Surgery-band:buckle	female	9	100	20.1	100	13.1
		male	8	81.7		87.7
34	Surgery-medicine	female	2	58.3	39.3	75	18.1
		male	15	86.9		90
35	TRD	female	28	83.2	4	81.8	0.5
		male	46	80		81.3
36	Vasculitis	female	14	100	10.2	98.2	11
		male	40	90.3		88
37	Vitreous opacity	female	109	87.9	7.2	84.4	6.3
		male	177	94.5		89.9
38	VKH	female	40	99.2	1.3	98.5	0.7
		male	47	98		97.8
AH, asteroid hyalosis; BRVO, Branch Retinal Vein Occlusion; CRVO, Central Retinal Vein Occlusion; ERM, Epiretinal Membrane; FEVR, Familial Exudative Vitreoretinopathy; HM, High Myopia; MH, Macular Hole; PDR, Proliferative Diabetic Retinopathy; PM, Pathological Myopia; RD, Retinal Detachment; RP, Retinitis Pigmentosa; TRD, Tractional Retinal Detachment; VKH, Vogt-Koyanagi-Harada Disease.

## Sheet: C-#Images per disease (age)
Supplementary Data 1C. Demonstration of the number of images per disease, categorized based on the age attribute within each of the disease categories. The AP and ΔD of FairerOPTH and baseline models are also shown simultaneously.
ID	Disease	Age Group	Number	FairerOPTH		Baseline
				AP	ΔD	AP	ΔD
1	AH	Group1	1	100	5.5	100	1
		Group2	0	none		none
		Group3	0	none		none
		Group4	1	100		100
		Group5	0	none		none
		Group6	13	94.5		99
		Group7	20	100		100
		Group8	11	100		100
		Group9	0	none		none
2	Aneurysms	Group1	3	17.5	122.7	9.6	131.8
		Group2	1	10		9.1
		Group3	2	100		100
		Group4	1	100		100
		Group5	2	100		100
		Group6	3	53.3		41.2
		Group7	9	100		95.6
		Group8	12	79.2		65.1
		Group9	1	100		100
3	BRVO	Group1	0	none	1.1	none	14.4
		Group2	0	none		none
		Group3	0	none		none
		Group4	0	none		none
		Group5	5	100		100
		Group6	4	100		100
		Group7	13	98.9		95.9
		Group8	4	100		86.1
		Group9	1	100		100
4	Cataract	Group1	0	none	32	none	89.1
		Group2	1	100		50
		Group3	3	73.8		36.9
		Group4	11	91.1		65.6
		Group5	26	71.9		58.3
		Group6	80	84.6		82.1
		Group7	152	92.8		85.4
		Group8	87	87.5		80.8
		Group9	14	100		99
5	Chorioretinitis	Group1	0	none	0	none	29.2
		Group2	0	none		none
		Group3	4	100		81.7
		Group4	3	100		75
		Group5	4	100		100
		Group6	0	none		none
		Group7	0	none		none
		Group8	0	none		none
		Group9	0	none		none
6	Choroidal diseases	Group1	21	99.2	73.3	100	102.4
		Group2	10	96.3		88.2
		Group3	9	96.7		87.9
		Group4	18	82.9		72.1
		Group5	20	76.8		72.7
		Group6	13	78.7		79.1
		Group7	8	39.8		34.4
		Group8	4	69.2		31
		Group9	2	100		41.7
7	Coats	Group1	18	99.4	54.2	100	117.6
		Group2	17	99		94.8
		Group3	5	100		100
		Group4	2	100		100
		Group5	1	100		50
		Group6	2	50.4		10.7
		Group7	0	none		none
		Group8	0	none		none
		Group9	0	none		none
8	CRVO	Group1	0	none	17.2	none	24
		Group2	1	100		100
		Group3	3	100		100
		Group4	2	83.3		100
		Group5	8	100		100
		Group6	6	95.8		97.6
		Group7	4	100		76.9
		Group8	1	100		100
		Group9	0	none		none
9	ERM	Group1	0	none	61.9	none	54
		Group2	0	none		none
		Group3	2	56.3		55.9
		Group4	2	50.3		56.7
		Group5	7	67.3		74.3
		Group6	25	97.2		96.7
		Group7	47	93		92.9
		Group8	27	98.2		95.8
		Group9	1	100		100
10	FEVR	Group1	11	100	8.5	92.3	27.8
		Group2	3	91.7		75.6
		Group3	2	100		100
		Group4	2	100		83.3
		Group5	0	none		none
		Group6	0	none		none
		Group7	0	none		none
		Group8	0	none		none
		Group9	0	none		none
11	Fibrosis	Group1	7	35.6	85.9	27.6	88.4
		Group2	4	40.8		33
		Group3	13	77.1		72.4
		Group4	19	49.2		35.9
		Group5	32	65.5		66.1
		Group6	45	90.3		76.4
		Group7	55	73.6		63.3
		Group8	19	77.4		67.5
		Group9	0	none		none
12	Floaters	Group1	0	none	106	none	114.8
		Group2	1	10		4.2
		Group3	7	86.3		93.4
		Group4	19	78.1		71
		Group5	46	95.7		94.9
		Group6	86	94.8		92.4
		Group7	136	93.9		93.2
		Group8	55	94.4		92.4
		Group9	9	96		91.1
13	Fundus neoplasm	Group1	15	94.2	11.5	85.1	33.4
		Group2	3	100		75.8
		Group3	13	93		90.9
		Group4	20	99.5		98.4
		Group5	18	99		98
		Group6	17	91		88.5
		Group7	13	89		69.1
		Group8	6	100		97.6
		Group9	0	none		none
14	HM	Group1	0	none	47.3	none	76.8
		Group2	5	96.7		100
		Group3	28	95		90.9
		Group4	45	89.2		86.6
		Group5	28	66.4		70.1
		Group6	41	85.4		73.8
		Group7	38	83		83.9
		Group8	13	74.6		61
		Group9	2	58.3		41.7
15	Isolated drusen	Group1	0	none	61	none	60.3
		Group2	1	100		100
		Group3	2	100		100
		Group4	4	91.7		100
		Group5	10	46		47
		Group6	29	84.3		81.5
		Group7	108	94.4		87.8
		Group8	74	94.2		92.4
		Group9	10	97		94.4
16	Isolated vessel tortuosity	Group1	10	72.9	39.4	58.2	40.5
		Group2	5	96.7		87.7
		Group3	20	89.2		85.1
		Group4	26	80.2		78.7
		Group5	39	67.2		58.3
		Group6	41	80.2		77.3
		Group7	54	86.2		73.4
		Group8	26	75.6		69.6
		Group9	2	100		66.7
17	Laser spots	Group1	3	100	14.2	86.7	33.7
		Group2	10	86.3		66.7
		Group3	23	98.5		97.1
		Group4	32	99.1		94.7
		Group5	54	90.9		93
		Group6	81	97.8		96.4
		Group7	77	95.9		91.6
		Group8	18	100		95.4
		Group9	0	none		none
18	Lens dislocation	Group1	0	none	0	none	0
		Group2	0	none		none
		Group3	0	none		none
		Group4	1	100		100
		Group5	2	100		100
		Group6	5	100		100
		Group7	2	100		100
		Group8	1	100		100
		Group9	0	none		none
19	Maculopathy	Group1	0	none	17.4	none	17
		Group2	2	100		100
		Group3	3	83.3		100
		Group4	3	100		100
		Group5	8	97.2		100
		Group6	16	93.1		83.5
		Group7	42	96.1		94.8
		Group8	60	97.7		95.1
		Group9	13	100		100
20	MH	Group1	1	100	12.9	100	21.4
		Group2	0	none		none
		Group3	1	100		100
		Group4	1	100		100
		Group5	5	87.6		87.6
		Group6	13	97.1		86.9
		Group7	17	89.7		80
		Group8	10	97.7		100
		Group9	0	none		none
21	Myelinated nerve fiber	Group1	1	100	0	100	26.1
		Group2	0	none		none
		Group3	0	none		none
		Group4	0	none		none
		Group5	2	100		100
		Group6	3	100		100
		Group7	4	100		75.2
		Group8	3	100		100
		Group9	0	none		none
22	Normal	Group1	47	97.9	12.5	99.4	17.1
		Group2	67	98.5		97.2
		Group3	118	97.3		96.3
		Group4	95	95.3		92.2
		Group5	60	96.9		97.3
		Group6	69	94.6		95.2
		Group7	53	92.7		92.7
		Group8	3	86.7		83.3
		Group9	0	none		none
23	Optic abnormalities	Group1	12	81.6	37.2	84.6	37.5
		Group2	7	66.4		70.3
		Group3	15	69		68.1
		Group4	29	81.1		80.5
		Group5	35	63.8		58.2
		Group6	28	66.8		72
		Group7	22	68		67.4
		Group8	14	84.8		75.5
		Group9	2	58.3		58.3
24	PDR	Group1	1	100	7.8	100	7.8
		Group2	0	none		none
		Group3	10	98.3		92.5
		Group4	34	98.1		96.7
		Group5	69	99.1		99.5
		Group6	104	99.2		99.5
		Group7	73	92.4		93.2
		Group8	17	95.7		93.1
		Group9	0	none		none
25	Peripheral retinal degeneration	Group1	4	83	15.3	62.1	42.8
		Group2	27	87.8		87.5
		Group3	107	96.7		97.2
		Group4	98	94.5		97.1
		Group5	109	90.9		87.8
		Group6	163	88.7		88.6
		Group7	166	92.6		91.9
		Group8	42	85.5		84.9
		Group9	5	83.3		100
26	PM	Group1	0	none	6.5	none	15.7
		Group2	2	100		100
		Group3	8	93.8		94.2
		Group4	19	94.6		85.1
		Group5	38	98		99.2
		Group6	71	97.8		97.5
		Group7	67	95.7		97.8
		Group8	21	98.2		97.7
		Group9	8	94.4		86.7
27	RD	Group1	9	67.6	35.5	61.1	42.9
		Group2	26	100		98.7
		Group3	23	93.5		95.2
		Group4	33	99.1		96.8
		Group5	27	94.8		80.6
		Group6	30	95.1		91.4
		Group7	22	96.4		89.7
		Group8	9	84.4		86.7
		Group9	0	none		none
28	Retinal breaks	Group1	0	none	32.5	none	57.7
		Group2	0	none		none
		Group3	5	70.6		52.2
		Group4	6	97.6		100
		Group5	14	97.3		76.9
		Group6	17	100		96.9
		Group7	23	88.6		88.5
		Group8	5	87.7		82.1
		Group9	0	none		none
29	Retinal white dots	Group1	0	none	0	none	18.2
		Group2	0	none		none
		Group3	2	100		83.3
		Group4	3	100		100
		Group5	0	none		none
		Group6	3	100		91.7
		Group7	0	none		none
		Group8	0	none		none
		Group9	0	none		none
30	RP	Group1	1	100	0	100	0
		Group2	4	100		100
		Group3	4	100		100
		Group4	19	100		100
		Group5	6	100		100
		Group6	7	100		100
		Group7	1	100		100
		Group8	1	100		100
		Group9	0	none		none
31	Silicone oil	Group1	3	100	0	79.2	21.4
		Group2	2	100		100
		Group3	3	100		100
		Group4	8	100		100
		Group5	10	100		100
		Group6	25	100		100
		Group7	12	100		100
		Group8	2	100		100
		Group9	0	none		none
32	Surgery-air	Group1	1	100	2.4	100	0
		Group2	0	none		none
		Group3	1	100		100
		Group4	1	100		100
		Group5	2	100		100
		Group6	6	97.6		100
		Group7	16	100		100
		Group8	3	100		100
		Group9	0	none		none
33	Surgery-band:buckle	Group1	0	none	12.3	none	10.3
		Group2	0	none		none
		Group3	0	none		none
		Group4	1	100		100
		Group5	5	100		100
		Group6	2	100		100
		Group7	9	88.1		90
		Group8	0	none		none
		Group9	0	none		none
34	Surgery-medicine	Group1	6	88.6	57.2	95.8	47
		Group2	7	87.5		96.4
		Group3	0	none		none
		Group4	0	none		none
		Group5	2	51.2		57.7
		Group6	1	100		100
		Group7	1	100		100
		Group8	0	none		none
		Group9	0	none		none
35	TRD	Group1	2	15.3	106.6	19.6	101.2
		Group2	0	none		none
		Group3	4	88.8		70.6
		Group4	12	69.3		79.8
		Group5	20	93.4		92.9
		Group6	24	84.5		86.2
		Group7	12	88.1		85.1
		Group8	0	none		none
		Group9	0	none		none
36	Vasculitis	Group1	1	100	26	100	46.3
		Group2	3	81		58.7
		Group3	6	100		88.9
		Group4	10	90.4		89.8
		Group5	20	99.8		95
		Group6	7	75.7		80.5
		Group7	4	100		100
		Group8	3	100		100
		Group9	0	none		none
37	Vitreous opacity	Group1	0	none	86.1	none	109
		Group2	1	25		11.1
		Group3	19	84.1		74.5
		Group4	34	89		86.5
		Group5	62	93.8		88.2
		Group6	85	94.6		93.6
		Group7	66	95		87.2
		Group8	19	87.7		88.4
		Group9	0	none		none
38	VKH	Group1	0	none	3.5	none	4
		Group2	7	100		100
		Group3	11	96.5		96.2
		Group4	21	100		100
		Group5	19	100		100
		Group6	21	96.9		96
		Group7	8	98.6		100
		Group8	0	none		none
		Group9	0	none		noe
AH, asteroid hyalosis; BRVO, Branch Retinal Vein Occlusion; CRVO, Central Retinal Vein Occlusion; ERM, Epiretinal Membrane; FEVR, Familial Exudative Vitreoretinopathy; HM, High Myopia; MH, Macular Hole; PDR, Proliferative Diabetic Retinopathy; PM, Pathological Myopia; RD, Retinal Detachment; RP, Retinitis Pigmentosa; TRD, Tractional Retinal Detachment; VKH, Vogt-Koyanagi-Harada Disease.
