# Supplementary material for: Fairer AI in ophthalmology via implicit fairness learning for mitigating sexism and ageism
Source: Nat Commun. 2024 Jun 4;15:4750. doi: 10.1038/s41467-024-48972-0 (PMC11150422; doi:10.1038/s41467-024-48972-0)
Supplement: Supplementary file 6 — Source Data [file 41467_2024_48972_MOESM6_ESM.xlsx]

## Sheet: Fig. 1C
The sample distribution of 38 diseases in OculoScope
Disease	Number of Samples
AH	201
Aneurysms	72
BRVO	199
Cataract	2182
Chorioretinitis	113
Choroidal Diseases	633
Coats	215
CRVO	133
ERM	941
FEVR	154
Fibrosis	897
Floaters	2364
Fundus Neoplasm	794
HM	1372
Isolated Drusen	1316
Isolated Vessel Tortuosity	1353
Laser Spots	1755
Lens Dislocation	87
Maculopathy	765
MH	359
Myelinated Nerve Fiber	100
Normal	1935
Optic Abnormalities	1309
PDR	703
Peripheral Retinal Degeneration	4980
PM	1541
RD	1082
Retinal Breaks	646
Retinal White Dots	88
RP	289
Silicone Oil	380
Surgery-air	82
Surgery-band:buckle	84
Surgery-medicine	71
TRD	143
Vasculitis	450
Vitreous Opacity	1352
VKH	229

## Sheet: Fig. 1D
The sample distribution of 16 diseases in MixNAF
Disease	Number of Samples
AMD	360
Cataract	182
Disc Swelling	179
Disc Swelling and Haemorrhage	69
DR	1071
HM	102
Maculopathy	346
MOCD	53
Optic atrophy	65
Osteoma	77
PM	43
RAO	93
UM	151
VKH	135
Normal	1985
Serous-exudative rd	57

## Sheet: Fig. 2A
Sample distribution of patient age (in 10-year intervals) for the OculoScope test set
Age Group	Number of Samples
0-10	119
11-20	144
21-30	308
31-40	355
41-50	382
51-60	541
61-70	588
71-80	214
81-90	24

## Sheet: Fig. 2C
Details of the fairness metric ΔD(%) with respect to age for 38 diseases in OculoScope Dataset
Disease	Baseline	FairerOPTH
AH	1	5.5
Aneurysms	131.8	122.7
BRVO	14.4	1.1
Cataract	89.1	32
Chorioretinitis	29.2	0
Choroidal Diseases	102.4	73.3
Coats	117.6	54.2
CRVO	24	17.2
ERM	54	61.9
FEVR	27.8	8.5
Fibrosis	88.4	85.9
Floaters	114.8	106
Fundus Neoplasm	33.4	11.5
HM	76.8	47.3
Isolated Drusen	60.3	61
Isolated Vessel Tortuosity	40.5	39.4
Laser Spots	33.7	14.2
Lens Dislocation	0	0
Maculopathy	17	17.4
MH	21.4	12.9
Myelinated Nerve Fiber	26.1	0
Normal	17.1	12.5
Optic Abnormalities	37.5	37.2
PDR	7.8	7.8
Peripheral Retinal Degeneration	42.8	15.3
PM	15.7	6.5
RD	42.9	35.5
Retinal Breaks	57.7	32.5
Retinal White Dots	18.2	0
RP	0	0
Silicone Oil	21.4	0
Surgery-air	0	2.4
Surgery-band:buckle	10.3	12.3
Surgery-medicine	47	57.1
TRD	101.2	106.6
Vasculitis	46.3	26
Vitreous Opacity	109	86.1
VKH	4	3.5

## Sheet: Fig. 2D
Details of the fairness metric PQD(%) with respect to age for 38 diseases in OculoScope Dataset
Disease	Baseline	FairerOPTH
AH	99.8	97
Aneurysms	85.7	88.6
BRVO	98.8	99.9
Cataract	80.4	86.8
Chorioretinitis	98.7	100
Choroidal Diseases	86	92
Coats	96.3	76.1
CRVO	95.8	99.8
ERM	94.8	75
FEVR	98.2	99.7
Fibrosis	89.6	88
Floaters	86.9	91.8
Fundus Neoplasm	90.4	95.6
HM	90.4	92
Isolated Drusen	75.7	83.6
Isolated Vessel Tortuosity	86.3	85.5
Laser Spots	93.8	94.3
Lens Dislocation	100	100
Maculopathy	92.9	96.1
MH	89.7	98.7
Myelinated Nerve Fiber	87.5	100
Normal	95.1	96.5
Optic Abnormalities	80.2	91.3
PDR	96	95.5
Peripheral Retinal Degeneration	88.7	87.9
PM	93.8	93.8
RD	91.5	94.2
Retinal Breaks	90	95.9
Retinal White Dots	99.9	100
RP	100	100
Silicone Oil	97.9	100
Surgery-air	100	99.9
Surgery-band:buckle	99.9	99.9
Surgery-medicine	98.6	89
TRD	93.2	89.9
Vasculitis	92.5	94.1
Vitreous Opacity	94.4	93.7
VKH	97.5	97.6

## Sheet: Fig. 3A
Proportion of male and female patients included in the OculoScope test set
Gender	Number of Patients
Male	1233
Female	1442

## Sheet: Fig. 3C
Details of the fairness metric ΔD(%) with respect to gender for 38 diseases in OculoScope Dataset
Disease	Baseline	FairerOPTH
AH	3.2	0.08
Aneurysms	60.5	66.5
BRVO	6.1	1.2
Cataract	0.3	3.4
Chorioretinitis	16.7	3
Choroidal Diseases	0.7	5.4
Coats	9.3	11
CRVO	23.1	11.8
ERM	6.3	5.5
FEVR	22.4	1.9
Fibrosis	12.2	11.5
Floaters	2.4	0.02
Fundus Neoplasm	5.1	4.2
HM	10.3	11.5
Isolated Drusen	11.1	10.1
Isolated Vessel Tortuosity	14.8	8.8
Laser Spots	1.9	2.9
Lens Dislocation	6.1	0
Maculopathy	8.3	7
MH	27.2	8.8
Myelinated Nerve Fiber	35.8	0
Normal	1.8	0.6
Optic Abnormalities	13.9	0.4
PDR	0.6	0.9
Peripheral Retinal Degeneration	9.3	7.6
PM	3	1.3
RD	1.8	1.7
Retinal Breaks	18.5	7.6
RP	0.2	0
Silicone Oil	1.4	0.06
Surgery-air	0	0.4
Surgery-band:buckle	13.1	20.1
Surgery-medicine	18.1	39.3
TRD	0.5	4
Vasculitis	11	10.2
Vitreous Opacity	6.3	7.2
VKH	0.7	1.3

## Sheet: Fig. 3D
Details of the fairness metric PQD(%) with respect to gender for 38 diseases in OculoScope Dataset
Disease	Baseline	FairerOPTH
AH	99.9	98.1
Aneurysms	90.3	95.9
BRVO	99.5	100
Cataract	99.7	99.3
Chorioretinitis	98.9	100
Choroidal Diseases	99.6	97.5
Coats	99.5	98.8
CRVO	95.8	100
ERM	96.1	97.2
FEVR	99.9	100
Fibrosis	98.4	98
Floaters	97.1	98.9
Fundus Neoplasm	97.9	99.4
HM	99.8	97.6
Isolated Drusen	98.9	95.9
Isolated Vessel Tortuosity	93.5	97.1
Laser Spots	98.4	98.4
Lens Dislocation	99.8	100
Maculopathy	98.7	98.3
MH	94.6	100
Myelinated Nerve Fiber	87.5	100
Normal	97.8	98.2
Optic Abnormalities	98.5	98.7
PDR	99.5	98.6
Peripheral Retinal Degeneration	98	96.7
PM	99.2	97.8
RD	99.1	99
Retinal Breaks	93.5	96.3
RP	100	100
Silicone Oil	98.9	100
Surgery-air	100	100
Surgery-band:buckle	100	100
Surgery-medicine	97.9	93.3
TRD	95.9	97.1
Vasculitis	94.2	94.2
Vitreous Opacity	97.7	100
VKH	99.8	99.4

## Sheet: Fig. 4C
Receiver operating characteristic (ROC) curves for 38 diseases of the FairerOPTH in OculoScope
Disease	Baseline	FairerOPTH
AH	1	0.998
Aneurysms	0.948	0.978
BRVO	0.999	1
Cataract	0.949	0.972
Chorioretinitis	0.997	1
Choroidal Diseases	0.968	0.977
Coats	0.997	0.987
CRVO	0.996	1
ERM	0.978	0.97
FEVR	0.999	1
Fibrosis	0.946	0.939
Floaters	0.979	0.979
Fundus Neoplasm	0.989	0.994
HM	0.971	0.983
Isolated Drusen	0.968	0.977
Isolated Vessel Tortuosity	0.943	0.949
Laser Spots	0.979	0.988
Lens Dislocation	1	1
Maculopathy	0.991	0.997
MH	0.989	0.998
Myelinated Nerve Fiber	0.938	1
Normal	0.991	0.993
Optic Abnormalities	0.944	0.938
PDR	0.992	0.996
Peripheral Retinal Degeneration	0.962	0.963
PM	0.995	0.99
RD	0.985	0.992
Retinal Breaks	0.978	0.988
Retinal White Dots	0.999	1
RP	1	1
Silicone Oil	1	1
Surgery-air	1	1
Surgery-band:buckle	1	1
Surgery-medicine	0.997	0.985
TRD	0.988	0.986
Vasculitis	0.985	0.982
Vitreous Opacity	0.977	0.986
VKH	0.998	0.999

## Sheet: Fig. 5C
Receiver operating characteristic (ROC) curves for 16 diseases of the FairerOPTH in MixNAF
Disease	Baseline	FairerOPTH
AMD	0.955	0.942
Cataract	0.983	0.986
Disc Swelling	0.98	0.981
Disc Swelling and Haemorrhage	0.992	0.985
DR	0.972	0.981
HM	0.999	0.998
Maculopathy	0.887	0.886
MOCD	0.999	1
Normal	0.969	0.968
Optic atrophy	0.932	0.97
Osteoma	0.999	0.999
PM	0.991	0.996
RAO	1	1
Serous-exudative rd	0.977	0.996
UM	1	1
VKH	0.996	0.996
